# Supplementary material for: Oat (Avena sativa L.) Sprouts Restore Skin Barrier Function by Modulating the Expression of the Epidermal Differentiation Complex in Models of Skin Irritation
Source: Int J Mol Sci. 2023 Dec 8;24(24):17274. doi: 10.3390/ijms242417274 (PMC10743458; doi:10.3390/ijms242417274)
Supplement: Supplementary file 1 [file ijms-24-17274-s001.zip]

Archive with 1 entries (1 files):
- ijms-2738812-supplementary.pdf
